# Supplementary material for: Forgetting tracked by recognition of pictures
Source: Q J Exp Psychol (Hove). 2021 Oct 4;75(4):680–94. doi: 10.1177/17470218211047862 (PMC8915223; doi:10.1177/17470218211047862)
Supplement: sj-xls-2-qjp-10.1177_17470218211047862 – Supplemental material for Forgetting tracked by recognition of pictures [file sj-xls-2-qjp-10.1177_17470218211047862.xls]

## Sheet: Sheet1
Donald Laming
Recognition of pictures after various lapses of time
AGGREGATE SIGNAL-DETECTION DATA
	Definitely	Probably	Possibly	Possibly	Probably	Definitely
	Old	Old	Old	New	New	New
Immediate recognition of pictures
Old picture	2276	207	96	94	196	398
New picture	118	114	100	127	461	2413
Recognition of pictures after 1 hour
Old picture	2329	164	88	65	160	461
New picture	220	129	126	116	418	2323
Recognition of pictures after 2 hours
Old picture	2055	221	124	107	169	689
New picture	353	107	85	88	272	2329
Recognition of pictures after 14 hours
Old picture	1989	308	158	96	254	528
New picture	248	219	169	172	488	1970
Recognition of pictures after 3 days
Old picture	2028	280	160	156	217	492
New picture	332	242	168	216	377	1932
Recognition of pictures after 7 days
Old picture	1589	351	231	169	263	664
New picture	303	226	209	207	384	2004
Recogntion of pictures after 11 days
Old picture	1440	426	253	175	269	701
New picture	405	276	230	263	427	1727
Recognition of pictures after 19 days
Old picture	1203	382	310	234	390	748
New picture	448	335	291	250	495	1512
Recognition of pictures after 68 days
Old picture	729	506	470	372	501	754
New picture	293	305	368	392	649	1258
Recognition of pictures after 118 days
Old picture	646	530	535	415	613	593
New picture	292	376	455	510	746	887
